# Supplementary material for: Redox proteomic study of Bacillus cereus thiol proteome during fermentative anaerobic growth
Source: BMC Genomics. 2021 Sep 7;22:648. doi: 10.1186/s12864-021-07962-y (PMC8425097; doi:10.1186/s12864-021-07962-y)
Supplement: Supplementary file 1 — Additional file 1: Table S1. Non-redundant Cys-peptides identified in samples harvested at EEP, MEP, and LEP, in the IDNc dataset. Table S2. List of 117 Cys-proteins identified. From column Q to V: abundance levels of Cys-proteins (log2 values of spectral counts for each protein with the adjusted p-value). [file 12864_2021_7962_MOESM1_ESM.xlsx]

## Sheet: Table S1
Table S1: Non-redundant Cys-peptides identified in samples harvested at EEP, MEP, and LEP, in the IDNc dataset.
Red IAM are cysteine residues labeled with IAM in biological triplicates.
Ox NEMc are cysteine residues labeled with NEM after correction for peptides detected in the IN sample (see text) in biological triplicates.
Paired Student t- test was performed to evaluate the statistical significance of redox status.
Cys-peptides with a defined redox status (p-value < 0.05) are in bold
Early exponentiel growth phase (EEP)		IDN c Rep 1		IDN c Rep 2		IDN c Rep 3
Representative Cys-peptides		Red IAM 1	Ox NEMc 1	Red IAM 2	Ox NEMc 2	Red IAM 3	Ox NEMc 3	p-value	Defined redox status
LISVVPSIDTGVCDAQTR		1	0	1	0	2	2	0.183503	Not defined
WCAANGLENVVTLSDHR		2	1	1	0	2	4	0.976047	Not defined
AGCSMADMADIEQTER		9	0	3	3	2	0	0.314834	Not defined
QPAAYCGVVGLKPTYGR		1	0	1	0	1	0	1.18885e-34	Reduced
GLAMTTDCNSR		22	3	14	4	7	12	0.371461	Not defined
SVDGMSEACR		4	0	4	0	4	6	0.429229	Not defined
AQQACVDAGAEEVITSIK		1	0	1	0	1	0	1.18885e-34	Reduced
KATTSVEFFPVICGSAFK		4	0	6	3	6	4	0.0325515	Reduced
VVGVCKAYTSR		4	3	3	5	3	6	0.382787	Not defined
IQKCAEK		1	0	1	0	2	0	0.0659067	Not defined
AKYIAETFLEDVTCYNNVR		1	0	1	0	1	0	1.18885e-34	Reduced
QVVSAATACIPFLENDDSNR		1	0	0	1	1	1	1	Not defined
VGVQVCKR		2	0	0	1	0	1	0.974754	Not defined
ICDAAVK		1	0	2	0	2	1	0.0576259	Not defined
NYPDNLIQKFVECSAQAGIDVFR		1	0	1	1	1	0	0.183503	Not defined
LCLDEQDVFR		3	1	3	2	2	4	0.80755	Not defined
AAANVGLNPDELAVISGIGCSGR		1	2	0	1	2	1	0.690024	Not defined
MAEQACESYGYEMDKELSR		23	5	11	8	11	18	0.586443	Not defined
IHSVESCGTVDGPGIR		1	0	0	1	0	1	0.666667	Not defined
DMVNLCLSLDHR		5	0	3	0	1	2	0.320882	Not defined
VLDGLICGKFLGR		3	0	1	1	0	2	0.833472	Not defined
GIIEIDEQCR		3	2	2	2	2	3	1	Not defined
AFEDQCTTANPK		2	0	7	1	5	3	0.134471	Not defined
EKLSPVLACVK		2	0	5	11	3	11	0.313684	Not defined
LVINENTCAVNSDIVGK		1	0	2	4	3	3	0.710426	Not defined
NPIIFAFHPSAQKCSVAAAK		1	0	3	2	1	3	0.976047	Not defined
TCKYPELGNK		3	0	9	4	6	4	0.065497	Not defined
AGMGYCGAQDLEFLRENAQFIR		5	0	3	0	4	1	0.0311466	Reduced
ALIEAGANVVKVGIGPGSICTTR		1	2	1	0	2	4	0.496997	Not defined
VVAGVGVPQLTAVYDCATEAR		5	0	2	0	3	2	0.158219	Not defined
SNNDWTCPVTIR		2	0	1	0	2	1	0.0576259	Not defined
GCTPIEER		2	1	2	2	2	3	1	Not defined
ECDVDKPR		4	3	3	5	2	8	0.368831	Not defined
NCFFIGR		3	1	3	2	1	4	1	Not defined
AGESDDLEHSVNYGELFELCR		2	0	1	0	2	0	0.0424103	Reduced
AYDQVVHDICR		1	1	1	0	0	1	1	Not defined
SPTCTEQDVAAAR		2	0	2	1	2	4	0.822916	Not defined
DRGDWCISR		1	1	0	0	0	2	0.42265	Not defined
KLCAEYAYEQVER		4	1	6	3	3	1	0.0152681	Reduced
KPYVMVCVPSGITAVER		5	1	0	3	0	3	0.818598	Not defined
HIECEELPHR		4	0	2	0	1	0	0.12692	Not defined
GSGVVCLNGAAAR		5	0	1	0	2	3	0.454616	Not defined
ADCLNMLGVAYEVAAIYGR		1	0	0	2	1	0	0.974754	Not defined
ITHTPTNTVVTCQSER		3	3	1	0	3	4	0.957086	Not defined
FGGSICR		1	0	1	0	0	1	0.666667	Not defined
LVLSACR		5	0	3	0	2	4	0.445122	Not defined
VMAEAPTQEVCDAYVHR		9	2	4	0	5	8	0.466934	Not defined
QVDAICQVVR		2	0	0	3	0	2	0.576496	Not defined
ETNGLPANVIEENFDHCLR		2	0	1	0	1	0	0.0659067	Not defined
LVDVAQDVIVREDDCGTDR		2	0	2	3	0	2	0.798626	Not defined
SAFTCNTR		2	1	2	0	2	1	0.0493458	Reduced
YKGVVCDR		1	1	1	5	0	5	0.187646	Not defined
SYNCLKR		6	1	4	1	4	4	0.207882	Not defined
TATNAGKPEEC		1	1	1	2	1	7	0.335589	Not defined
FEGGTQTNIVCDHVQIFAEAR		3	3	2	4	2	1	0.741801	Not defined
ACGKVVAVGLPVETMDLNIPR		12	2	8	4	3	6	0.431962	Not defined
CEYCVTGR	C94EYCVTGR	5	6	5	7	0	7	0.211974	Not defined
	CEYC97VTGR	3	6	2	9	0	7	0.0505468	Oxidized
VSIAWMFQSCGR		1	1	0	3	0	1	0.277467	Not defined
VVPVVQTCSLDKVQNVFEEMEQGR		0	1	6	4	4	8	0.63297	Not defined
AVVDDEGVCR		2	1	0	0	1	1	0.42265	Not defined
TGSTPEAGDCFTGTVER		1	0	1	0	2	0	0.0659067	Not defined
SLCIAKER		7	0	1	0	2	0	0.223602	Not defined
SPIYCDNR		1	0	2	0	1	0	0.0659067	Not defined
HMNPCGVGVGTDIHEAYTR		2	0	3	3	3	3	0.42265	Not defined
TFLFCGEVLPNEVAR		1	0	1	1	0	1	1	Not defined
TDATNINACSLAER		2	1	1	2	1	3	0.528595	Not defined
KAGTYCIVASGR		2	0	2	1	1	0	0.0576259	Not defined
CVGIQDNK		2	0	2	2	2	1	0.220193	Not defined
IASPPLKYPCFYGIDIQTR		2	0	2	2	3	0	0.200666	Not defined
EISSCSNFEAFQAR		2	0	1	0	2	2	0.231071	Not defined
YAAFSSCFR		2	0	2	2	2	3	0.757991	Not defined
AAVAAGLTCVVVPNDVTR		1	0	1	1	2	1	0.184632	Not defined
KVCFFTANGITR		8	0	1	0	4	0	0.172054	Not defined
NNPGEVCPAK		2	1	2	1	2	5	0.825922	Not defined
LAFFAGIDNCR		3	0	2	1	2	2	0.265978	Not defined
YAYQCTKR		1	1	1	0	0	1	1	Not defined
AFCSGGDQKVR		5	0	1	1	1	3	0.683641	Not defined
EIWYLCR		1	1	0	2	0	3	0.200666	Not defined
GELQCIGATTLDEYR		6	1	4	4	5	2	0.207882	Not defined
AFANQQGEREADFINCVIWR		3	0	1	0	3	0	0.0728274	Not defined
CDMVDDEELLELVEMEVR		7	3	8	11	4	6	0.892789	Not defined
HYAHVDCPGHADYVK		5	1	6	3	6	8	0.463944	Not defined
VHTSNSGIPSAVIGVCAR		2	0	1	0	2	0	0.0424103	Reduced
ERLSQDDCVR		5	0	3	2	3	5	0.578363	Not defined
CDVLVVRGDEEQGEL		5	1	2	1	6	8	0.622036	Not defined
LGANYLQIPVNCPYAAVHNQQR		1	0	1	0	1	1	0.183503	Not defined
LLAVCNFFR		1	0	1	0	2	1	0.00127307	Reduced
GAAVGDTLCNLLAK		1	0	2	0	2	0	0.0424103	Reduced
QLGDSCLR		1	0	2	0	0	1	0.52033	Not defined
VLFVACK		2	0	2	0	3	1	0.000297133	Reduced
LVFVVNIYDCVNR		1	0	2	1	1	0	0.00127307	Reduced
ESVENGVACLTSLDTTR		5	1	7	3	5	1	9.25186e-18	Reduced
IIDENDDLLCISR		2	1	1	1	0	3	0.642399	Not defined
DMALQINQVLIDHFASCR		2	0	2	1	2	1	0.0493458	Reduced
KVCDLIGPENVYSFGIR		2	0	2	0	2	0	2.66749e-35	Reduced
IVCTIGPASESIEKLEQLIEAGMNVAR		2	0	6	5	1	1	0.220193	Not defined
TVWIDCDVIQADGGTR		2	0	1	0	1	1	0.231071	Not defined
SECDTTVTLGK		2	0	1	2	2	5	0.671353	Not defined
GVPSSGMICSAR		7	0	3	0	6	1	0.0506967	Reduced
AIGDQLTCIFVDHGLLR		1	0	1	1	1	0	0.183503	Not defined
ICFTITIYDGEGR		6	3	3	1	5	3	0.0198039	Reduced
SFQDKCLPALK		1	0	3	0	6	0	0.156011	Not defined
LQSECIGDPFALYR		3	0	1	2	2	0	0.391981	Not defined
YSYLGCNPYGEVKSVGTEVER		3	0	1	0	0	1	0.471327	Not defined
DCDVIVVPYNTTAEEILR		2	0	0	0	0	1	0.725382	Not defined
DVEIASELVECER		1	0	1	0	1	0	1.18885e-34	Reduced
IGCAIAIDVLK		2	0	2	2	2	1	0.220193	Not defined
GGMILCEEQFAK		7	0	6	3	4	1	0.0805162	Not defined
YYGGCEHVDVVEDIAR		8	1	6	1	5	5	0.194613	Not defined
Midle exponentiel growth phase (MEP)
LISVVPSIDTGVCDAQTR		0	1	2	0	2	1	0.504014	Not defined
WCAANGLENVVTLSDHR		3	1	3	2	3	3	0.225403	Not defined
SVDGMSEACR		2	0	2	0	4	2	0.000297133	Reduced
VRGTEKGLAMTTDCNSR		3	1	2	0	4	1	0.0225295	Reduced
KATTSVEFFPVICGSAFK		1	0	2	0	4	3	0.0576259	Not defined
SLEELLCNLDTLPKEIVTAVR		1	0	3	3	5	2	0.281098	Not defined
VGVQVCKR		1	0	0	1	0	1	0.666667	Not defined
LCLDEQDVFR		4	0	3	2	2	3	0.457233	Not defined
AAANVGLNPDELAVISGIGCSGR		1	2	2	0	1	0	0.553612	Not defined
MAEQACESYGYEMDKELSR		12	4	5	0	14	8	0.0201202	Reduced
GATTHYDYVCNEVAK		2	0	4	0	4	1	0.0367401	Reduced
ETDFIFYNNLQSPCGSVLHTGDNR		1	0	2	0	0	1	0.52033	Not defined
IHSVESCGTVDGPGIR		1	1	1	0	1	0	0.183503	Not defined
VLDGLICGK		4	0	2	0	1	0	0.377515	Not defined
GIIEIDEQCR		3	1	2	2	2	0	0.183772	Not defined
AFEDQCTTANPK		2	2	3	1	6	3	0.199359	Not defined
TCKYPELGNK		1	0	4	0	6	0	0.133511	Not defined
AGMGYCGAQDLEFLRENAQFIR		11	0	5	0	8	0	0.0448594	Reduced
ALIEAGANVVKVGIGPGSICTTR		1	0	2	1	3	3	0.184632	Not defined
VVAGVGVPQLTAVYDCATEAR		3	2	3	1	4	3	0.057191	Not defined
SNNDWTCPVTIR		3	0	2	0	2	0	0.0215589	Reduced
GCTPIEER		2	0	2	1	1	1	0.220193	Not defined
ECDVDKPR		3	1	0	2	2	4	0.678059	Not defined
NCFFIGR		3	1	2	4	2	4	0.666667	Not defined
SCNLEEIHIADCR	SC68NLEEIHIADCR	2	0	2	1	1	1	0.220193	Not defined
	SCNLEEIHIADC78R	2	0	2	1	2	0	0.0334047	Reduced
GFIIGCPVSYALEVGFAPVR		1	0	1	0	1	0	1.18885e-34	Reduced
AGESDDLEHSVNYGELFELCR		2	0	2	0	1	0	0.0424103	Reduced
AYDQVVHDICR		1	0	1	0	1	0	1.18885e-34	Reduced
SPTCTEQDVAAAR		1	0	1	0	2	1	0.00127307	Reduced
KLCAEYAYEQVER		2	0	2	0	2	0	2.66749e-35	Reduced
HIECEELPHR		1	0	1	0	2	0	0.0659067	Not defined
GSGVVCLNGAAAR		5	1	2	1	1	3	0.622036	Not defined
ITHTPTNTVVTCQSER		1	1	3	1	3	1	0.183503	Not defined
LVLSACR		4	0	2	0	2	1	0.118146	Not defined
SAVCQGYTLLTYELLK		2	0	3	0	3	3	0.200666	Not defined
VMAEAPTQEVCDAYVHR		8	1	8	1	4	5	0.245663	Not defined
FIENCIEAGVDGIIVPDLPYEEQNIIAPLLR		1	0	2	0	2	0	0.0424103	Reduced
ETNGLPANVIEENFDHCLR		2	0	2	1	1	0	0.0576259	Not defined
LVDVAQDVIVREDDCGTDR		1	0	1	0	1	0	1.18885e-34	Reduced
SYNCLKR		5	0	6	2	3	3	0.187646	Not defined
TATNAGKPEEC		1	1	1	1	2	5	0.42265	Not defined
FEGGTQTNIVCDHVQIFAEAR		3	1	2	2	2	0	0.183772	Not defined
ACGKVVAVGLPVETMDLNIPR		11	2	6	2	13	5	0.0444669	Reduced
CEYCVTGR	C94EYCVTGR	5	5	5	5	3	6	0.42265	Not defined
	CEYC97VTGR	3	5	2	7	2	7	0.057191	Not defined
VSIAWMFQSCGR		0	3	2	5	1	3	0.0142696	Oxidized
AVVDDEGVCR		1	1	0	1	1	0	1	Not defined
TGSTPEAGDCFTGTVER		1	0	1	0	1	0	1.18885e-34	Reduced
TAGTTPAGFDCSGFIHYVLNQTGHK		1	0	3	0	1	1	0.277467	Not defined
TDATNINACSLAER		3	2	1	2	1	1	1	Not defined
KAGTYCIVASGR		3	1	2	0	3	0	0.0191174	Reduced
CVGIQDNK		1	0	2	1	2	0	0.0576259	Not defined
VIPGFVSQGGDPTGTGAGGPGYSIPCETDGNPHR		2	0	1	0	2	0	0.0424103	Reduced
IASPPLKYPCFYGIDIQTR		2	0	1	0	3	0	0.0812425	Not defined
EISSCSNFEAFQAR		2	1	2	1	2	1		Not defined
YAAFSSCFR		2	0	1	1	1	1	0.42265	Not defined
AAVAAGLTCVVVPNDVTR		2	0	2	1	2	0	0.0334047	Reduced
KVCFFTANGITR		7	0	8	0	6	1	0.0170536	Reduced
NNPGEVCPAK		3	0	3	1	2	3	0.385121	Not defined
LAFFAGIDNCR		2	1	3	3	2	2	0.42265	Not defined
AIPLGGTEDSPACDLLIGR		0	1	2	0	0	1	0.974754	Not defined
TYLQGGEGCLSVDREVPGYVPR		2	0	1	0	1	0	0.0659067	Not defined
AFCSGGDQKVR		6	0	1	0	5	1	0.132131	Not defined
EIWYLCR		1	0	0	2	0	1	0.52033	Not defined
GELQCIGATTLDEYRK		3	2	1	0	1	0	0.00127307	Reduced
LEQAGYETSCHATTGPGDATVAAR		1	0	1	0	1	0	1.18885e-34	Reduced
EADFINCVIWR		2	0	1	2	1	0	0.553612	Not defined
CDMVDDEELLELVEMEVR		4	2	6	7	6	4	0.42265	Not defined
HYAHVDCPGHADYVK		4	1	6	2	8	4	0.0081634	Reduced
VHTSNSGIPSAVIGVCAR		2	0	1	0	1	0	0.0659067	Not defined
CGGELYQR		1	0	1	0	1	0	1.18885e-34	Reduced
ERLSQDDCVR		1	1	1	1	1	0	0.057191	Not defined
RIPEGDTLCR		4	0	1	0	4	0	0.10118	Not defined
YAKCDVLVVRGDEEQGEL		8	1	5	3	8	6	0.158809	Not defined
LGANYLQIPVNCPYAAVHNQQR		2	0	2	0	2	0	2.66749e-35	Reduced
CGRPHSVYR		4	2	2	1	3	1	0.0377496	Reduced
GAAVGDTLCNLLAK		1	0	1	0	1	0	1.18885e-34	Reduced
VLFVACK		2	0	1	0	3	1	0.0449534	Reduced
LVFVVNIYDCVNR		2	1	2	1	2	0	0.0493458	Reduced
ESVENGVACLTSLDTTR		3	0	1	0	3	0	0.0787277	Not defined
CTVAIKEKR		1	0	3	0	1	0	0.143186	Not defined
IIDENDDLLCISR		2	1	2	2	1	1	0.42265	Not defined
DMALQINQVLIDHFASCR		3	1	3	0	1	2	0.385121	Not defined
KVCDLIGPENVYSFGIR		2	0	1	0	2	0	0.0424103	Reduced
GVPSSGMICSAR		7	0	9	1	7	0	0.0025364	Reduced
AIGDQLTCIFVDHGLLR		1	0	1	0	1	0	1.18885e-34	Reduced
VTGDVELVDSQGNVFPAKPAFSLCR		2	0	0	1	1	0	0.52033	Not defined
DYTVPFVCGCR	DYTVPFVC128GCR	3	0	1	1	2	0	0.200666	Not defined
	DYTVPFVCGC130R	3	0	1	1	2	0	0.200666	Not defined
ICFTITIYDGEGR		8	2	11	2	4	3	0.14961	Not defined
SFQDKCLPALK		5	0	6	0	7	4	0.0325254	Reduced
YSYLGCNPYGEVKSVGTEVER		1	0	1	0	2	0	0.0659067	Not defined
DCDVIVVPYNTTAEEILR		2	1	1	0	0	1	0.643312	Not defined
VCKACGTYK	VC42KACGTYK	1	0	1	0	1	3	0.951292	Not defined
	VCKAC45GTYK	1	0	1	0	1	3	0.951292	Not defined
IGCAIAIDVLK		2	0	2	0	2	1	0.0334047	Reduced
GGMILCEEQFAK		1	0	2	0	4	0	0.12692	Not defined
YYGGCEHVDVVEDIARDR		7	2	4	1	4	3	0.12169	Not defined
Late exponentiel growth phase (LEP)
LKSLSGVPTQENEICPYSIEEPLAPR		1	0	1	0	1	0	1.18885e-34	Reduced
WCAANGLENVVTLSDHR		3	0	2	1	1	0	0.133128	Not defined
IGEFCSDCQSR	IGEFC92SDCQSR	1	0	2	0	1	0	0.0659067	Not defined
	IGEFCSDC95QSR	1	0	2	0	1	0	0.0659067	Not defined
GLAMTTDCNSR		1	0	1	0	2	0	0.0659067	Not defined
VRGTEKGLAMTTDCNSR		2	0	2	0	2	0	2.66749e-35	Reduced
KATTSVEFFPVICGSAFK		2	0	1	0	3	0	0.0812425	Not defined
SLEELLCNLDTLPK		2	0	5	0	6	0	0.0720033	Not defined
VVGVCKAYTSR		2	1	1	0	2	0	0.0576259	Not defined
IQKCAEK		1	0	1	0	2	0	0.0659067	Not defined
DIIMCDR		5	0	4	0	1	0	0.114847	Not defined
ICDAAVK		1	0	1	0	1	0	1.18885e-34	Reduced
LCLDEQDVFR		3	2	3	1	2	0	0.0358738	Reduced
AAANVGLNPDELAVISGIGCSGR		1	0	1	0	1	0	1.18885e-34	Reduced
MAEQACESYGYEMDKELSR		8	1	5	2	6	0	0.047118	Reduced
GATTHYDYVCNEVAK		2	0	2	0	3	0	0.0215589	Reduced
IHSVESCGTVDGPGIR		1	0	1	0	1	0	1.18885e-34	Reduced
FGQADEIAKGVVYLCR		3	0	1	0	1	0	0.143186	Not defined
LMKEEIFGPVVAFCK		2	0	1	0	3	0	0.0812425	Not defined
GIIEIDEQCR		2	0	2	2	2	0	0.183503	Not defined
AFEDQCTTANPK		2	1	2	1	4	0	0.178891	Not defined
EKLSPVLACVK		1	1	0	1	4	0	0.567258	Not defined
AGMGYCGAQDLEFLRENAQFIR		9	0	8	0	7	0	0.00529861	Reduced
ALIEAGANVVKVGIGPGSICTTR		2	0	1	0	3	0	0.0812425	Not defined
VVAGVGVPQLTAVYDCATEAR		4	1	3	1	4	0	0.0325515	Reduced
SNNDWTCPVTIR		3	0	2	0	2	0	0.0215589	Reduced
GCTPIEER		1	0	1	1	1	0	0.183503	Not defined
NCFFIGR		2	3	2	2	2	0	0.757991	Not defined
SCNLEEIHIADCR	SC68NLEEIHIADCR	2	0	1	0	1	0	0.0659067	Not defined
	SCNLEEIHIADC78R	2	0	1	0	1	0	0.0659067	Not defined
GFIIGCPVSYALEVGFAPVR		2	0	2	0	1	0	0.0424103	Reduced
AYDQVVHDICR		1	0	1	0	1	0	1.18885e-34	Reduced
SPTCTEQDVAAAR		2	0	1	2	2	0	0.436153	Not defined
LMGACGSCPSSTITLKAGIER	LMGAC46GSCPSSTITLKAGIER	2	0	2	0	2	0	2.66749e-35	Reduced
	LMGACGSC49PSSTITLKAGIER	2	0	2	0	2	0	2.66749e-35	Reduced
ITHTPTNTVVTCQSER		3	2	1	1	2	0	0.220193	Not defined
LVLSACR		4	0	2	0	2	0	0.0613245	Not defined
SAVCQGYTLLTYELLK		2	1	4	2	6	0	0.185608	Not defined
VMAEAPTQEVCDAYVHR		8	0	7	3	3	0	0.0829538	Not defined
CGAGAVSVLTDGQFFK		1	0	1	0	4	0	0.197819	Not defined
EESNIPLLCK		4	0	5	0	4	0	0.00614294	Reduced
FIENCIEAGVDGIIVPDLPYEEQNIIAPLLR		5	1	8	1	10	0	0.0548983	Not defined
SYNCLKR		4	0	5	2	3	0	0.00934264	Reduced
TATNAGKPEEC		2	0	3	0	3	0	0.0164512	Reduced
NVPILGICLGHQAIISAFGGDIVR		1	0	1	0	1	0	1.18885e-34	Reduced
ACGKVVAVGLPVETMDLNIPR		13	4	8	4	10	0	0.0532258	Not defined
CEYCVTGR	C94EYCVTGR	5	4	4	7	2	0	0.98435	Not defined
	CEYC97VTGR	3	6	3	8	2	0	0.425728	Not defined
AVVDDEGVCR		1	0	0	1	1	0	0.666667	Not defined
TGSTPEAGDCFTGTVER		1	0	1	0	1	0	1.18885e-34	Reduced
CVGIQDNK		2	0	2	0	1	0	0.0424103	Reduced
EISSCSNFEAFQAR		3	0	2	1	1	0	0.133128	Not defined
YAAFSSCFR		2	1	0	1	1	0	0.643312	Not defined
AAVAAGLTCVVVPNDVTR		2	0	3	0	1	0	0.0812425	Not defined
KVCFFTANGITR		4	0	2	0	1	0	0.12692	Not defined
NNPGEVCPAK		3	0	4	0	2	0	0.0374245	Reduced
LAFFAGIDNCR		3	2	4	2	2	0	0.0358738	Reduced
MECVLER		1	0	1	0	1	0	1.18885e-34	Reduced
TCAFVIAR		1	0	4	0	1	0	0.197819	Not defined
AFCSGGDQKVR		4	1	6	1	3	0	0.033656	Reduced
GELQCIGATTLDEYRK		4	0	6	0	3	0	0.0380561	Reduced
LEQAGYETSCHATTGPGDATVAAR		1	0	1	0	1	0	1.18885e-34	Reduced
CAEVQENTLR		2	0	2	0	2	0	2.66749e-35	Reduced
CAVTTSTNLLLK		1	0	2	0	1	0	0.0659067	Not defined
CKELGIPVVYTAQPGGQTLEQR		1	0	2	0	2	0	0.0424103	Reduced
CDMVDDEELLELVEMEVR		4	0	7	2	7	0	0.0265812	Reduced
HYAHVDCPGHADYVK		4	0	2	2	4	0	0.183503	Not defined
ERLSQDDCVR		5	0	6	1	2	0	0.0608262	Not defined
RIPEGDTLCR		2	0	1	0	2	0	0.0424103	Reduced
CDVLVVRGDEEQGEL		1	0	2	0	3	0	0.0812425	Not defined
LGANYLQIPVNCPYAAVHNQQR		5	0	4	0	3	0	0.0212203	Reduced
LLAVCNFFR		12	1	14	0	10	0	0.0104128	Reduced
CGRPHSVYR		3	0	2	0	1	0	0.0812425	Not defined
VLFVACK		2	0	2	0	3	0	0.0215589	Reduced
KDEGLVICLSGR		3	1	5	1	4	0	0.0367444	Reduced
LVFVVNIYDCVNR		2	1	2	1	1	0	0.00118694	Reduced
ESVENGVACLTSLDTTR		1	0	1	0	2	0	0.0659067	Not defined
CTVAIKEKR		3	0	1	0	1	0	0.143186	Not defined
DMALQINQVLIDHFASCR		3	0	2	0	1	0	0.0812425	Not defined
IVCTIGPASESIEKLEQLIEAGMNVAR		1	0	1	0	5	0	0.235918	Not defined
GVPSSGMICSAR		7	1	8	0	5	0	0.0189954	Reduced
DYTVPFVCGCR	DYTVPFVC128GCR	3	0	3	1	1	0	0.0191174	Reduced
	DYTVPFVCGC130R	3	0	3	1	1	0	0.0191174	Reduced
FNAIGSGFQGGLASLCNNFGLDVE		1	0	1	0	2	0	0.0659067	Not defined
ICFTITIYDGEGR		11	4	10	3	3	0	0.0547675	Not defined
SFQDKCLPALK		4	0	3	0	6	0	0.0407647	Reduced
CATASSPLEGMSVVE		2	0	3	0	1	0	0.0812425	Not defined
LQSECIGDPFALYR		4	1	2	1	3	0	0.0715435	Not defined
QKLSFVYVCR		5	0	5	0	4	0	0.00528573	Reduced
YSYLGCNPYGEVKSVGTEVER		4	2	4	0	4	0	0.0355938	Reduced
IGCAIAIDVLK		2	0	2	0	2	0	2.66749e-35	Reduced
YYGGCEHVDVVEDIAR		4	1	3	2	1	0	0.139556	Not defined
TCVIHPASTTHR		1	0	1	0	1	0	1.18885e-34	Reduced

## Sheet: Table S2
Table S2: List of 117 Cys-proteins identified. From column Q to V: abundance levels of Cys-proteins (log2 values of spectral counts for each protein with the adjusted p-value).
From column Q to V: abundance levels of Cys-proteins (log2 values of spectral counts for each protein with the adjusted p-value).
In Bold, Cys-proteins for which abundance changes were observed.
The 72 Cys-peptides for which a significant redox status was measured were contained in 64 distinct proteins; these proteins are highlighted.
Uniprot accession number	Protein names	labelled cysteine containing peptide	Cys modified site	Gene	Final_Localization	Functional category	EEP	EEP	EEP	MEP	MEP	MEP	LEP	LEP	LEP	Log2 ratio ( EEP/LEP)	Log2 ratio ( EEP/MEP)	Log2 ratio ( MEP/LEP)	EEP vs LEP p.val	EEP vs MEP p.val	MEP vs LEP p.val
Q81DX6	Alcohol dehydrogenase (AdhA)	ACGKVVAVGLPVETMDLNIPR	255	BC_2220	Cytoplasmic	Carbohydrate metabolism	74	187	184	67	92	183	70	58	146	-0.167	-0.0379	-0.129	0.826	0.98	0.866
		C94EYC97VTGR	94/97
		VSIAWMFQSCGR	91
		VVPVVQTCSLDKVQNVFEEMEQGR	312
Q818R9	1-deoxy-D-xylulose-5-phosphate synthase (Dxs)	AYDQVVHDICR	405	BC_4176	Cytoplasmic	Cofactors and vitamins metabolism	4	4	3	3	3	2	3	2	2	-0.0686	0.276	-0.345	0.841	0.967	0.703
Q814C5	Elongation factor G (FusA)	KATTSVEFFPVICGSAFK	258	BC_0128	Cytoplasmic	Translation	317	549	389	179	167	264	127	100	159	0.805	0.59	0.214	0.359	0.893	0.79
Q816E7	ComA operon protein I (ComA_1) (YdiI)	CTVAIKEKR	113	BC_4915	Cytoplasmic	Secondary metabolites biosynthesis, transport and catabolism	9	8	15	10	19	6	14	8	1	-0.108	-0.258	0.15	0.843	0.975	0.874
		IIDENDDLLCISR	117
Q81JC7	D-alanyl-D-alanine carboxypeptidase	TGSTPEAGDCFTGTVER	266	BC_0014	Cell wall/extracellular	Cell wall/membrane biogenesis	3	4	11	3	3	6	3	2	4	0.0982	0.256	-0.158	0.834	0.968	0.841
Q81IA2	Pyruvate formate-lyase-activating enzyme (PflA)	IHSVESCGTVDGPGIR	12	BC_0492	Cytoplasmic	Carbohydrate metabolism	4	3	1	2	1	4	2	1	2	-0.014	0.187	-0.201	0.852	0.975	0.838
Q81DZ2	Asparagine synthetase, glutamine-hydrolyzing	GCTPIEER	416	BC_2204	Cytoplasmic	Amino acid metabolism	28	31	37	19	15	21	10	9	10	0.758	0.387	0.371	0.336	0.943	0.54
Q81IA3	Formate acetyltransferase	MAEQACESYGYEMDKELSR	123	BC_0491	Cytoplasmic	Carbohydrate metabolism	283	315	315	155	158	222	114	107	146	0.445	0.349	0.0959	0.643	0.949	0.859
Q819K6	Dihydrolipoyl dehydrogenase (LpdA )	GIIEIDEQCR	303	BC_3970	Cytoplasmic Membrane	Carbohydrate metabolism	45	71	58	16	25	26	11	12	13	1.27	0.923	0.347	0.0474	0.581	0.63
Q81GH0	Anthranilate synthase component 1 (TrpE)	LQSECIGDPFALYR	245	BC_1232	Cytoplasmic Membrane	Amino acid metabolism	29	21	21	19	6	46	61	50	86	-2.17	0.00284	-2.17	0.0784	0.981	0.000126
		QKLSFVYVCR	168
		YSYLGCNPYGEVKSVGTEVER	65
Q817B8	Thiol peroxidase (Tpx)	LISVVPSIDTGVCDAQTR	60	BC_4639	Cytoplasmic	Posttranslational modification, protein turnover, chaperones	14	13	30	14	19	21	9	8	4	0.433	-0.302	0.735	0.721	0.965	0.145
		WCAANGLENVVTLSDHR	94
Q81J66	Negative regulator of genetic competence (ClpC)/(MecB)	GELQCIGATTLDEYRK	312	BC_0102	Cytoplasmic	Transcription	188	267	181	118	106	123	134	139	122	-0.208	0.414	-0.621	0.803	0.951	0.242
Q814G7	30S ribosomal protein S18 (RpsR)	KVCFFTANGITR	15	BC_5474	Cytoplasmic	Translation	48	30	43	49	59	49	35	29	19	-0.292	-0.758	0.466	0.791	0.898	0.623
Q81CE5	Probable manganese-dependent inorganic pyrophosphatase (PpaC)	SPTCTEQDVAAAR	158	BC_2826	Cytoplasmic	Energy production and conversion	22	27	36	18	18	24	17	12	20	-0.0523	0.0994	-0.152	0.842	0.976	0.824
Q81GN6	Catalase (Kat)	LGANYLQIPVNCPYAAVHNQQR	358	BC_1155	Cytoplasmic	Defense mechanisms	51	23	38	52	31	40	130	119	101	-2.46	-0.533	-1.93	0.00763	0.952	1.29e-05
		LLAVCNFFR	458
Q814V2	Serine hydroxymethyltransferase (glyA)	GGMILCEEQFAK	239	BC_5316	Cytoplasmic	Amino acid metabolism	59	96	82	41	41	53	26	21	34	0.646	0.361	0.285	0.472	0.949	0.695
		YYGGCEHVDVVEDIAR	65
Q81IQ6	phosphoribosylaminoimidazole-succinocarboxamide synthase (PurC )	DMALQINQVLIDHFASCR	169	BC_0326	Cytoplasmic	Nucleotide metabolism	32	40	74	33	35	54	26	20	30	0.00814	-0.19	0.198	0.853	0.971	0.802
Q819S3	Carbamoyl-phosphate synthase large chain (CarB)	ESVENGVACLTSLDTTR	1034	BC_3886	Cytoplasmic	Nucleotide metabolism	86	182	131	31	33	64	22	9	34	1.79	1.19	0.593	0.0534	0.712	0.523
Q817D1	Universal stress protein	YAKCDVLVVRGDEEQGEL	138	BC_4625	Cytoplasmic	Defense mechanisms	37	47	98	39	73	81	39	28	49	-0.288	-0.532	0.244	0.783	0.937	0.796
Q81IK9	Alkyl hydroperoxide reductase C (AhpC)	NNPGEVCPAK	166	BC_0377	Cytoplasmic	Defense mechanisms	101	111	133	152	205	184	192	221	133	-1.49	-1.06	-0.43	0.0496	0.623	0.606
Q818P6	Phosphoglycolate phosphatase	AAVAAGLTCVVVPNDVTR	194	BC_4203	Cytoplasmic Membrane	Carbohydrate metabolism	2	2	7	4	5	6	4	4	3	-0.542	-0.391	-0.152	0.59	0.946	0.831
Q81J22	Adenylate kinase (Adk)	CGGELYQR	153	BC_0152	Cytoplasmic	Nucleotide metabolism	23	22	48	25	38	41	20	25	28	-0.534	-0.563	0.0292	0.646	0.92	0.89
		ERLSQDDCVR	77
Q81JC4	Serine--tRNA ligase (SerS)	EISSCSNFEAFQAR	353	BC_0017	Cytoplasmic	Translation	34	34	36	29	17	24	24	15	11	0.219	0.193	0.0267	0.809	0.974	0.892
		YAAFSSCFR	260
Q816D2	HESB protein	TATNAGKPEEC	117	BC_4935	Cellwall	Posttranslational modification, protein turnover, chaperones	2	3	8	2	2	8	2	3	5	-0.225	0.114	-0.34	0.814	0.978	0.772
Q818A4	Aldehyde-alcohol dehydrogenase	AFEDQCTTANPK	843	BC_4365	cytoplasmic	Carbohydrate metabolism	155	484	491	90	145	393	84	72	224	0.706	0.506	0.2	0.718	0.964	0.859
		EKLSPVLACVK	354
		LVINENTCAVNSDIVGK	301
		NPIIFAFHPSAQKCSVAAAK	154
		TCKYPELGNK	587
Q81J01	Glutamine--fructose-6-phosphate aminotransferase (GlmS)	ECDVDKPR	585	BC_0190	cytoplasmic	Carbohydrate metabolism	59	92	80	36	47	68	36	31	51	0.103	0.211	-0.108	0.829	0.969	0.856
		NCFFIGR	463
Q816H9	1,4-dihydroxy-2-naphthoyl-CoA synthase (MenB)	AFCSGGDQKVR	71	BC_4853	cytoplasmic	Cofactors and vitamins metabolism	29	29	27	24	22	27	20	21	11	-0.111	-0.149	0.0383	0.833	0.976	0.888
		EIWYLCR	174
Q81IE6	Tellurium resistance protein (TerD)	LVFVVNIYDCVNR	123	BC_0442	Cytoplasmic	Defense mechanisms	21	25	19	19	29	19	18	19	13	-0.433	-0.359	-0.0739	0.734	0.962	0.879
Q819D7	Phosphoenolpyruvate-protein phosphotransferase (Ptsɪ)	LCLDEQDVFR	365	BC_4048	Cytoplasmic	Carbohydrate metabolism	112	116	140	93	83	98	64	57	55	0.18	-0.0065	0.187	0.804	0.981	0.807
Q812N7	Phenylalanine--tRNA ligase beta subunit (PheT_1)	GVPSSGMICSAR	170	BC_4689	Cytoplasmic	Translation	10	12	27	9	21	24	11	12	13	-0.437	-0.419	-0.0176	0.731	0.956	0.894
Q817F3	ATP-dependent 6-phosphofructokinase (PfkA)	CVGIQDNK	283	BC_4600	Cytoplasmic	Carbohydrate metabolism	77	70	114	88	69	82	68	46	57	-0.267	-0.312	0.0451	0.779	0.962	0.885
Q81J39	50S ribosomal protein L2 (RplB )	LVLSACR	188	BC_0134	Cytoplasmic	Translation	104	99	180	73	53	101	56	38	66	0.36	0.314	0.0458	0.743	0.962	0.885
Q81JC8	Inosine-5'-monophosphate dehydrogenase (GuaB)	AGMGYCGAQDLEFLRENAQFIR	446	BC_0013	cytoplasmic	Nucleotide metabolism	105	179	188	92	101	180	87	73	130	-0.171	-0.0713	-0.0997	0.81	0.978	0.863
		ALIEAGANVVKVGIGPGSICTTR	308
		VVAGVGVPQLTAVYDCATEAR	327
Q817M1	Succinate dehydrogenase flavoprotein subunit	AVVDDEGVCR	170	BC_4517	Cytoplasmic Membrane	Carbohydrate metabolism	28	22	16	16	12	15	12	7	11	0.247	0.206	0.0404	0.801	0.973	0.888
Q81J18	DNA-directed RNA polymerase subunit alpha (RpoA)	SYNCLKR	265	BC_0158	cytoplasmic	Nucleotide metabolism	31	31	41	27	35	29	21	25	19	-0.191	-0.202	0.0119	0.806	0.971	0.895
Q81IP8	Phosphoribosylamine--glycine ligase (PurD)	VLFVACK	381	BC_0334	Cytoplasmic	Nucleotide metabolism	34	43	69	23	17	47	18	12	24	0.527	0.388	0.139	0.679	0.958	0.854
Q81J03	Phosphoglucosamine mutase (GlmM )	VMAEAPTQEVCDAYVHR	430	BC_0188	Cytoplasmic	Carbohydrate metabolism	96	69	70	73	73	56	86	87	44	-0.692	-0.202	-0.49	0.673	0.975	0.676
Q812J3	Peptide chain release factor 2 (PrfB)	ITHTPTNTVVTCQSER	233	BC_5188	Cytoplasmic	Translation	14	7	13	5	4	7	8	2	5	0.366	0.645	-0.278	0.769	0.928	0.794
Q814C4	Elongation factor Tu (Tuf)	CDMVDDEELLELVEMEVR	138	BC_0129	Cytoplasmic	Translation	351	530	546	261	350	374	233	214	268	0.098	0.0844	0.0136	0.828	0.977	0.893
		HYAHVDCPGHADYVK	82
Q81I63	Microbial collagenase	SFQDKCLPALK	184	BC_0556	Extracellular	Pathogenesis	99	147	218	151	326	501	141	174	353	-1.34	-1.4	0.0659	0.244	0.523	0.884
Q81A22	Pyruvate synthase subunit (PorB)	AAANVGLNPDELAVISGIGCSGR	50	BC_3773	Cytoplasmic	Carbohydrate metabolism	17	10	17	20	16	9	12	8	5	-0.0114	-0.277	0.266	0.853	0.972	0.822
Q818T4	2-oxoisovalerate dehydrogenase beta subunit	SNNDWTCPVTIR	111	BC_4158	Cytoplasmic	Carbohydrate metabolism	8	19	36	8	18	25	9	8	17	-0.0715	-0.107	0.0353	0.844	0.978	0.891
Q81IQ3	Phosphoribosylformylglycinamidine synthase subunit (PurL )	SVDGMSEACR	527	BC_0329	Cytoplasmic	Nucleotide metabolism	178	232	203	105	49	150	66	25	73	1.14	0.698	0.438	0.424	0.936	0.719
		VRGTEKGLAMTTDCNSR	464
Q814Y7	3-hydroxyacyl-[acyl-carrier-protein] dehydratase (FabZ)	LAFFAGIDNCR	91	BC_5280	Cytoplasmic	Lipid and Fatty acid metabolism	7	9	21	9	22	18	11	12	10	-0.668	-0.644	-0.0241	0.613	0.921	0.892
Q817H8	Deblocking aminopeptidase	IGCAIAIDVLK	189	BC_4571	Cytoplasmic	Amino acid metabolism-related protein	13	24	23	12	11	19	16	9	10	-0.0855	0.13	-0.216	0.835	0.975	0.793
Q81IE5	Tellurium resistance protein (TerD)	ICFTITIYDGEGR	110	BC_0443	Cytoplasmic	Defense mechanisms	37	54	74	51	122	72	73	80	45	-1.11	-0.914	-0.192	0.391	0.871	0.845
		FNAIGSGFQGGLASLCNNFGLDVE	188
Q81J47	DNA-directed RNA polymerase subunit beta (RpoC)	LVDVAQDVIVREDDCGTDR	818	BC_0123	Cytoplasmic	Nucleotide metabolism	164	298	251	85	72	187	72	46	93	0.881	0.695	0.186	0.431	0.898	0.833
		SAFTCNTR	892
		YKGVVCDR	75
Q81FN5	Aspartate 1-decarboxylase (PanD)	GSGVVCLNGAAAR	70	BC_1542	Cytoplasmic	Amino acid metabolism-	10	3	11	12	10	13	20	20	2	-1.11	-0.705	-0.401	0.627	0.958	0.811
Q81IQ2	Amidophosphoribosyltransferase (PurF)	IASPPLKYPCFYGIDIQTR	392	BC_0330	Cytoplasmic	Nucleotide metabolism	37	43	48	41	26	36	26	13	21	0.252	-0.0715	0.323	0.79	0.979	0.715
Q819R4	Isoleucine--tRNA ligase 1 (IleS1)	DRGDWCISR	450	BC_3895	Cytoplasmic	Translation	31	62	42	11	10	22	10	5	8	1.48	1.18	0.3	0.0467	0.434	0.745
		KLCAEYAYEQVER	124
Q818Z3	Ribosomal-protein-serine acetyltransferase	TDATNINACSLAER	148	BC_4093	Cytoplasmic Membrane	Translation	5	7	15	7	12	12	5	6	8	-0.291	-0.43	0.139	0.777	0.95	0.851
Q819S2	Carbamoyl-phosphate synthase small chain (CarA )	DCDVIVVPYNTTAEEILR	191	BC_3887	Cytoplasmic	Nucleotide metabolism	22	32	36	14	16	11	5	3	1	1.95	0.673	1.27	0.01	0.904	0.000675
Q81IS3	GMP synthase (GuaA )	AIGDQLTCIFVDHGLLR	250	BC_0296	Cytoplasmic	Nucleotide metabolism	85	99	114	70	76	72	47	50	52	0.114	0.0162	0.0982	0.825	0.98	0.861
Q814Q2	Agmatinase (SpeB )	KVCDLIGPENVYSFGIR	159	BC_5370	Cytoplasmic	Amino acid metabolism	6	5	4	5	1	3	3	1	0	0.375	0.472	-0.0974	0.773	0.956	0.875
Q81DU4	Sporulation-control protein (Spo0M)	HIECEELPHR	157	BC_2259	Cytoplasmic		8	9	7	2	2	5	3	0	1	0.715	0.919	-0.204	0.484	0.666	0.806
Q81I71	Putative tRNA (cytidine(34)-2'-O)-methyltransferase	ETNGLPANVIEENFDHCLR	122	BC_0546	Cytoplasmic	Translation	7	6	11	9	14	5	5	4	2	0.197	-0.309	0.506	0.82	0.969	0.626
Q816W9	Deblocking aminopeptidase	VHTSNSGIPSAVIGVCAR	315	BC_4693	Cytoplasmic	Amino acid metabolism	7	12	19	7	7	14	4	2	6	0.656	0.0965	0.56	0.604	0.978	0.431
Q814G6	Single-stranded DNA-binding protein (Ssb)	AFANQQGEREADFINCVIWR	51	BC_5475	Cytoplasmic	Replication, recombination and repair	37	26	43	41	52	31	36	32	20	-0.548	-0.581	0.033	0.711	0.944	0.891
Q818W8	Adenosylmethionine-8-amino-7-oxononanoate aminotransferase (BioA)	VGVQVCKR	414	BC_4119	Cytoplasmic	Cofactors and vitamins metabolism	9	19	11	8	12	9	4	8	2	0.489	0.054	0.435	0.744	0.98	0.709
Q818U8	Peptidase T	FEGGTQTNIVCDHVQIFAEAR	240	BC_4143	Cytoplasmic	Amino acid metabolism	22	17	30	14	20	20	11	12	13	0.055	-0.0163	0.0713	0.842	0.98	0.874
Q814Q8	Arginine--tRNA ligase (ArgRS)	GAAVGDTLCNLLAK	153	BC_5364	Cytoplasmic	Translation	19	32	25	13	9	17	13	6	15	0.325	0.534	-0.209	0.769	0.936	0.817
Q818T5	Dihydrolipoamide acetyltransferase component of pyruvate dehydrogenase complex	DMVNLCLSLDHR	404	BC_4157	Cytoplasmic	Cofactors and vitamins metabolism	40	28	45	29	16	38	22	9	21	0.31	0.101	0.209	0.788	0.978	0.833
		VLDGLICGKFLGR	417
Q81J74	7,8-dihydroneopterin aldolase	AGESDDLEHSVNYGELFELCR	60	BC_0080	Cytoplasmic	Cofactors and vitamins metabolism	2	1	7	3	7	4	3	2	2	-0.196	-0.343	0.147	0.812	0.963	0.852
Q818X3	Biotin synthase (Biob)	KAGTYCIVASGR	115	BC_4114	Cytoplasmic	Cofactors and vitamins metabolism	12	23	19	17	15	28	8	7	8	0.276	-0.456	0.733	0.768	0.934	0.0509
Q814H1	Adenylosuccinate synthetase (PurA)	VVGVCKAYTSR	265	BC_5468	Cytoplasmic	Nucleotide metabolism	74	95	96	62	45	66	38	30	35	0.467	0.194	0.272	0.65	0.97	0.723
Q817F4	Pyruvate kinase (Pyk)	IVCTIGPASESIEKLEQLIEAGMNVAR	8	BC_4599	Cytoplasmic	Carbohydrate metabolism	228	327	309	129	128	230	94	78	160	0.55	0.426	0.124	0.615	0.945	0.853
Q819M9	Pyruvate carboxylase	ICDAAVK	262	BC_3947	Cytoplasmic	Carbohydrate metabolism	93	214	123	42	48	129	41	21	70	0.88	0.632	0.248	0.596	0.947	0.832
		NYPDNLIQKFVECSAQAGIDVFR	637
Q816G0	Glucose-6-phosphate isomerase (Pgi)	IQKCAEK	66	BC_4898	cytoplasmic	Carbohydrate metabolism	82	112	151	74	96	108	55	69	87	-0.176	-0.139	-0.0375	0.806	0.974	0.886
Q81JC6	pyridoxal 5'-phosphate synthase lyase(PdxS)	DYTVPFVC128GC130R	128/130	BC_0015	cytoplasmic	Cofactors and vitamins metabolism	36	42	71	41	54	74	36	42	63	-0.765	-0.584	-0.181	0.427	0.904	0.82
Q818X5	6,7-dimethyl-8-ribityllumazine synthase ( RibH)	GATTHYDYVCNEVAK	92	BC_4112	Cytoplasmic	Cofactors and vitamins metabolism	2	3	8	4	12	18	5	6	14	-1.18	-1.06	-0.116	0.434	0.86	0.874
Q81J29	30S ribosomal protein S14 type Z (RpsZ)	CGRPHSVYR	27	BC_0144	Cytoplasmic	Translation	17	6	22	23	18	29	17	8	14	-0.582	-0.946	0.364	0.686	0.833	0.737
Q81EI5	Putative murein endopeptidase	SAVCQGYTLLTYELLK	187	BC_1991	Cell wall/extracellular	Function unknown	16	52	159	150	647	462	259	795	685	-4.11	-3.13	-0.984	0.0108	0.221	0.575
Q817X3	Adenine phosphoribosyltransferase (Apt)	GFIIGCPVSYALEVGFAPVR	64	BC_4402	Cytoplasmic	Nucleotide metabolism	7	7	13	6	10	10	7	6	1	0.124	-0.164	0.288	0.833	0.976	0.791
Q81B83	Pentapeptide repeat containing protein	SC68NLEEIHIADC78R	68/78	BC_3302	Cytoplasmic	Function unknown	3	0	3	5	5	4	4	3	1	-0.589	-0.679	0.0899	0.637	0.899	0.872
Q814I6	Superoxide dismutase [Mn] (SodA2)	SLEELLCNLDTLPKEIVTAVR	60	BC_5445	Cytoplasmic	Defense mechanisms	4	5	12	13	48	45	16	41	35	-2.48	-2.14	-0.34	0.0289	0.221	0.806
Q81GG4	Tryptophan synthase alpha chain (TrpA)	FIENCIEAGVDGIIVPDLPYEEQNIIAPLLR	115	BC_1238	Cytoplasmic	Amino acid metabolism	14	14	25	16	27	47	52	111	138	-3.08	-0.937	-2.14	0.00107	0.866	1.22e-06
Q814U7	Nitrilotriacetate monooxygenase component B	AIPLGGTEDSPACDLLIGR	152	BC_5322	Cytoplasmic Membrane	Energy production and conversion	1	2	8	5	5	7	4	5	3	-0.693	-0.601	-0.0916	0.553	0.917	0.871
		MECVLER	135
Q81FZ7	Glycerate dehydrogenase	RIPEGDTLCR	124	BC_1415	Unknown	Carbohydrate metabolism	18	22	24	15	16	28	11	6	13	0.262	-0.183	0.445	0.777	0.972	0.484
Q81IN1	DAGKc domain-containing protein	LEQAGYETSCHATTGPGDATVAAR	38	BC_0353	Cytoplasmic	Lipid and Fatty acid metabolism	10	6	13	11	11	8	9	7	6	-0.361	-0.28	-0.0806	0.753	0.967	0.875
Q81IP9	Bifunctional purine biosynthesis protein (PurH )	HMNPCGVGVGTDIHEAYTR	278	BC_0333	Cytoplasmic	Nucleotide metabolism	47	115	102	37	44	87	31	20	60	0.411	0.225	0.186	0.759	0.973	0.844
Q81G39	D-alanine--D-alanyl carrier protein ligase (DltA )	TFLFCGEVLPNEVAR	269	BC_1372	Cytoplasmic Membrane	Amino acid metabolism	15	14	15	10	9	12	7	5	2	0.656	0.162	0.494	0.573	0.974	0.48
Q81J48	DNA-directed RNA polymerase subunit beta (RpoB)	QVVSAATACIPFLENDDSNR	624	BC_0122	Cytoplasmic	Transcription	149	234	192	86	71	150	70	47	86	0.634	0.514	0.12	0.562	0.929	0.856
Q81IG4	Thiamine_BP domain-containing protein	AQQACVDAGAEEVITSIK	65	BC_0424	Cytoplasmic	Function unknown	1	2	4	0	5	6	1	0	1	0.0632	-0.194	0.257	0.846	0.976	0.83
Q81IN3	Glutamyl-tRNA(Gln) amidotransferase subunit A (GatA)	QPAAYCGVVGLKPTYGR	185	BC_0351	Cytoplasmic	Translation	30	36	35	26	26	29	24	20	20	-0.194	-0.0728	-0.121	0.797	0.978	0.848
Q81GM0	3-oxoacyl-[acyl-carrier-protein] synthase (FabH1)	QLGDSCLR	215	BC_1173	Cytoplasmic	Lipid and Fatty acid metabolism	7	10	19	6	1	6	2	0	2	1.42	0.97	0.448	0.231	0.868	0.704
Q817I7	Phenylalanine--tRNA ligase beta subunit (PheT)	ADCLNMLGVAYEVAAIYGR	176	BC_4560	Cytoplasmic	Translation	39	79	47	17	14	38	13	6	19	1.22	0.862	0.356	0.321	0.89	0.761
Q817P3	Ribonuclease PH (Rph)	TVWIDCDVIQADGGTR	116	BC_4494	Cytoplasmic	Translation	9	10	14	10	9	8	8	10	5	-0.257	-0.0144	-0.242	0.791	0.981	0.794
Q81FV5	Purine nucleoside phosphorylase DeoD	AKYIAETFLEDVTCYNNVR	38	BC_1463	Cytoplasmic	Nucleotide metabolism	8	14	12	4	7	6	3	4	4	0.576	0.576	9.71e-07	0.625	0.919	0.898
Q814G4	Ribosome-binding ATPase (YchF)	QVDAICQVVR	101	BC_5477	Cytoplasmic	Translation	12	20	19	7	5	22	7	7	6	0.376	0.407	-0.0319	0.765	0.96	0.891
Q814I1	Guanosine 5'-monophosphate oxidoreductase (GuaC )	SECDTTVTLGK	26	BC_5452	Cytoplasmic	Nucleotide metabolism	41	52	71	14	8	17	4	1	5	2.78	1.56	1.22	0.00109	0.25	0.00759
Q819J8	Potassium uptake protein (KtrA)	FGGSICR	21	BC_3978	Cytoplasmic	Inorganic ion transport and metabolism]	1	1	2	1	0	1	1	0	0	-0.355	0.373	-0.728	0.769	0.962	0.237
Q819S0	Aspartate carbamoyltransferase (PyrB)	DVEIASELVECER	264	BC_3889	Cytoplasmic Membrane	Amino acid metabolism	7	11	13	8	4	4	3	0	2	1.01	0.542	0.464	0.362	0.941	0.601
Q817V8	Quinolinate synthase A (NadA)	AGCSMADMADIEQTER	110	BC_4421	Cytoplasm	Cofactor and vitamin metabolism	22	19	19	14	9	11	7	2	6	1.05	0.423	0.626	0.391	0.96	0.437
Q819S7	Orotate phosphoribosyltransferase (PyrE)	SPIYCDNR	35	BC_3882	Cytoplasm	Nucleotide metabolism	8	6	14	7	10	7	4	3	2	0.526	-0.0509	0.577	0.646	0.979	0.292
Q817T4	Cell shape-determining protein (MreB)	KPYVMVCVPSGITAVER	108	BC_4446	Unknown	Cell cycle control, cell division, chromosome partitioning	42	59	59	21	35	41	25	24	27	0.178	0.334	-0.156	0.804	0.954	0.827
Q81AG5	Anaerobic ribonucleoside-triphosphate reductase (NrdD)	YAYQCTKR	367	BC_3603	Cytoplasmic	Nucleotide metabolism	14	29	19	5	6	10	5	3	4	1.16	1.03	0.136	0.117	0.524	0.848
Q81FN6	Pantothenate synthetase (PanC)	SLCIAKER	207	BC_1541	Cytoplasmic	Amino acid metabolism	21	12	14	11	3	9	11	2	8	0.442	0.677	-0.235	0.785	0.952	0.849
Q81EL6	Enterotoxin FM	TAGTTPAGFDCSGFIHYVLNQTGHK	338	BC_1953	Extracellular	Cell wall/membrane biogenesis	80	95	193	51	151	124	61	129	139	-0.713	-0.214	-0.499	0.679	0.975	0.69
Q819C5	Peptidyl-prolyl cis-trans isomerase	VIPGFVSQGGDPTGTGAGGPGYSIPCETDGNPHR	73	BC_4061	Cytoplasmic	Posttranslational modification, protein turnover, chaperones	10	9	22	16	27	22	13	10	9	-0.476	-0.927	0.451	0.687	0.712	0.539
Q819K2	Peptide deformylase 2 (Def2)	TYLQGGEGCLSVDREVPGYVPR	110	BC_3974	Cytoplasmic	Translation	2	3	16	3	5	9	8	6	6	-0.8	-0.0687	-0.731	0.59	0.979	0.337
Q819P4	50S ribosomal protein L32 (RpmF)	VC42KAC45GTYK	42/45	BC_3923	Cytoplasmic	Translation	1	0	5	1	1	7	1	0	3	0.00761	-0.00074	0.00835	0.854	0.981	0.896
Q818X9	ZnF_CDGSH domain-containing protein	VTGDVELVDSQGNVFPAKPAFSLCR	96	BC_4108	Cytoplasmic	Function unknown	1	1	3	3	3	3	3	1	1	-0.272	-0.328	0.0556	0.77	0.957	0.88
Q81IE4	Tellurium resistance protein (TerD)	ETDFIFYNNLQSPCGSVLHTGDNR	71	BC_0444	Cytoplasmic	Defense mechanisms	33	33	35	35	45	34	36	31	18	-0.533	-0.527	-0.00649	0.695	0.945	0.896
Q81DQ3	Isochorismate synthase (DhbC)	CAEVQENTLR	349	BC_2303	Cytoplasmic	Secondary metabolites biosynthesis, transport and catabolism	0	0	0	0	0	0	14	24	12	-2.71	0.355	-3.06	0.00269	0.967	5.6e-13
Q81IP0	1-pyrroline-5-carboxylate dehydrogenase (RocA)	LMKEEIFGPVVAFCK	425	BC_0344	Cytoplasmic Membrane	Amino acid metabolism	20	26	28	29	16	46	38	18	38	-1.05	-0.532	-0.517	0.337	0.943	0.536
Q81GG7	Indole-3-glycerol phosphate synthase (TrpC)	CGAGAVSVLTDGQFFK	74	BC_1235	Cytoplasmic	Amino acid metabolism	8	20	28	8	11	48	52	43	110	-2.55	-0.289	-2.26	0.0333	0.974	7.37e-05
		EESNIPLLCK	108
Q817E9	NAD-dependent malic enzyme	DIIMCDR	215	BC_4604	Cytoplasmic	Carbohydrate metabolism	20	15	29	16	15	21	16	16	17	-0.449	-0.0755	-0.374	0.666	0.978	0.578
Q81DQ1	Isochorismatase ( DhbB)	CAVTTSTNLLLK	197	BC_2305	Cytoplasmic	Secondary metabolites biosynthesis, transport and catabolism	0	0	0	0	0	0	9	28	6	-2.55	-0.0284	-2.52	0.0325	0.981	7.44e-06
		CKELGIPVVYTAQPGGQTLEQR	67
Q81HQ5	Thiazole synthase (ThiG )	CATASSPLEGMSVVE	244	BC_0749	Cytoplasmic	Cofactor and vitamin metabolism	22	35	57	32	57	62	29	46	48	-0.977	-0.805	-0.172	0.359	0.857	0.841
Q817X7	Histidine--tRNA ligase 2 (HisRS 2)	IGEFC92SDC95QSR	92/95	BC_4398	Cytoplasmic	Translation	23	17	19	21	20	17	17	11	7	-0.0495	-0.303	0.254	0.846	0.968	0.808
Q81G91	Acetoacetyl-CoA reductase	FGQADEIAKGVVYLCR	228	BC_1317	Cytoplasmic	Lipid and fatty acid metabolism	1	3	8	3	5	10	14	10	24	-2.17	-0.489	-1.68	0.0118	0.954	7e-05
Q816B6	NifU protein (NfuA) (YutI)	LMGAC46GSC49PSSTITLKAGIER	46/49	BC_4952	Cytoplasmic	Posttranslational modification, protein turnover, chaperones	0	3	2	2	3	6	6	10	18	-1.9	-0.212	-1.68	0.0424	0.974	0.000144
Q818W9	ATP-dependent dethiobiotin synthetase (BioD)	LKSLSGVPTQENEICPYSIEEPLAPR	69	BC_4118	Cytoplasmic	Cofactor and vitamin metabolism	0	4	1	1	4	2	2	2	2	-0.592	-0.163	-0.429	0.723	0.977	0.74
Q81DQ2	2,3-dihydroxybenzoate-AMP ligase (dhbE)	TCAFVIAR	473	BC_2304	Cytoplasmic	Secondary metabolites biosynthesis, transport and catabolism	1	0	0	0	0	0	25	21	8	-2.79	0.0295	-2.82	0.0119	0.98	1.91e-07
Q814M2	O-acetylhomoserine sulfhydrylase	TCVIHPASTTHR	364	BC_5406	Cytoplasmic	Amino acid metabolism	0	0	0	0	0	0	1	2	2	-0.0935	0.152	-0.246	0.839	0.976	0.817
Q81GG9	Anthranilate synthase component II (PabA ) (TrpGD)	NVPILGICLGHQAIISAFGGDIVR	62	BC_1233	Cytoplasmic	Amino acid metabolism	7	5	10	10	7	13	22	20	19	-1.93	-0.539	-1.39	0.00161	0.909	3.71e-06
Q81GG5	Tryptophan synthase beta chain (TrpB)	KDEGLVICLSGR	378	BC_1237	Cytoplasmic	Amino acid metabolism	25	33	41	19	12	61	72	81	127	-2.24	0.0142	-2.26	0.0219	0.981	1.19e-06
